# Supplementary material for: Virulence Role of the GlcNAc Side Chain of the Lancefield Cell Wall Carbohydrate Antigen in Non-M1-Serotype Group A Streptococcus
Source: mBio. 2018 Jan 30;9(1):e02294-17. doi: 10.1128/mBio.02294-17 (PMC5790915; doi:10.1128/mBio.02294-17)
Supplement: TABLE S1 [file mbo001183702st1.xlsx]

## Sheet: Sheet1
Supplementary Table 1: Metadata of 520 GAS genome sequences screened in this study
strain name	country	emm	emm cluster	MLST	Accession Number^	hasABC dN/dS+	GAC dN/dS+	Total SNPs in GAC operon
								(relative to MGAS5005)*
K38470	Kenya	EMM18.21	M18	ST402	ERR449344	0.37923	0.273973	44
K51725	Kenya	EMM18.21	M18	ST402	ERR439242	0.421713	0.273973	44
K7908	Kenya	EMM65.4	E6	ST129	ERR228527	0.535747	0.234317	61
K7024	Kenya	EMM18.21	M18	ST402	ERR227092	0.421713	0.273973	44
K14810	Kenya	EMM18.21	M18	ST402	ERR228652	0.421713	0.273973	44
K44098	Kenya	EMM18.21	M18	ST402	ERR227042	0.421713	0.31317	47
K11116	Kenya	EMM18.21	M18	ST402	ERR228484	0.421713	0.273973	44
K43304	Kenya	EMM18.21	M18	ST402	ERR227045	0.421713	0.287037	45
K24146	Kenya	EMM165.0	E1	ST768	ERR228498	0.439099	0.305066	69
K48817	Kenya	EMM74.0	M74	ST120	ERR227049	0.454381	0.196819	57
K19417	Kenya	EMM122.0	M122	ST200	ERR228522	0.468829	0.273973	44
K48877	Kenya	EMM74.0	M74	ST732	ERR227046	0.454381	0.196819	57
K3944	Kenya	EMM122.0	M122	ST200	ERR228636	0.468829	0.273973	44
K4240	Kenya	EMM74.0	M74	ST720	ERR228660	0.454381	0.196819	57
K7736	Kenya	EMM165.0	E1	ST768	ERR228530	0.439099	0.305066	69
K7846	Kenya	EMM74.0	M74	ST120	ERR228639	0.454381	0.196819	57
K32502	Kenya	EMM165.0	E1	ST768	ERR228469	0.439099	0.305066	69
K5690	Kenya	EMM81.11	E6	ST744	ERR228669	0.585942	0.253645	49
K23799	Kenya	EMM124.2	E4	ST280	ERR227007	0.585437	0.203295	66
K11814	Kenya	EMM169.1	E4	ST226	ERR228451	0.292318	0.299469	49
K10213	Kenya	EMM169.1	E4	ST238	ERR228654	0.292318	0.299469	49
K6102	Kenya	EMM109.1	E4	ST718	ERR227037	0.340868	0.196273	63
K17494	Kenya	EMM55.0	M55	ST248	ERR228561	0.880088	0.171683	59
K7367	Kenya	EMM55.0	M55	ST248	ERR439227	0.880088	0.171683	59
K42771	Kenya	EMM124.2	E4	ST231	ERR227015	0.733232	0.17434	67
K13389	Kenya	EMM169.1	E4	ST238	ERR228700	0.292318	0.311966	50
K38591	Kenya	EMM124.2	E4	ST231	ERR228441	0.733232	0.17434	67
K25713	Kenya	EMM124.2	E4	ST280	ERR228458	0.585744	0.21835	68
K12183	Kenya	EMM124.2	E4	ST231	ERR228590	0.733232	0.17434	67
K3525	Kenya	EMM55.0	M55	ST100	ERR228579	0.880088	0.17166	59
K11239	Kenya	EMM169.1	E4	ST238	ERR228485	0.292318	0.298862	51
K4982	Kenya	EMM124.2	E4	ST736	ERR228664	0.585744	0.203295	66
K23617	Kenya	EMM48.0	E6	ST278	ERR227076	2.05408	0.221652	57
K41947	Kenya	EMM109.1	E4	ST718	ERR227075	0.340868	0.202089	62
K5698	Kenya	EMM109.1	E4	ST718	ERR227067	0.340868	0.202089	62
K37287	Kenya	EMM55.0	M55	ST248	ERR228447	0.880088	0.171683	59
K13389b	Kenya	EMM169.1	E4	ST238	ERR228667	0.292318	0.299469	49
K21710	Kenya	EMM109.1	E4	ST718	ERR227064	0.340868	0.202089	62
K43101	Kenya	EMM55.0	M55	ST248	ERR227044	0.880088	0.171683	59
K43037	Kenya	EMM44.0	E3	ST178	ERR449346	0.879627	0.230981	58
K5017	Kenya	EMM44.0	E3	ST178	ERR228696	0.879627	0.230981	58
K19639	Kenya	EMM111.1	M111	ST496	ERR228560	0.424157	0.17982	58
K19219	Kenya	EMM124.2	E4	ST231	ERR228454	0.733232	0.181287	68
K7087b	Kenya	EMM11.0	E6	ST742	ERR227093	0.512539	0.286683	54
K4728	Kenya	EMM44.0	E3	ST178	ERR228594	0.879627	0.230981	58
K21771	Kenya	EMM60.7	E1	ST700	ERR449341	0.341047	0.30721	62
K26504	Kenya	EMM44.0	E3	ST178	ERR228459	0.879627	0.240235	59
K7087	Kenya	EMM11.0	E6	ST742	ERR227094	0.512539	0.286683	54
K12434	Kenya	EMM44.0	E3	ST178	ERR227050	0.879627	0.230981	58
K12554	Kenya	EMM44.0	E3	ST178	ERR228635	0.879627	0.230981	58
K9361	Kenya	EMM44.0	E3	ST178	ERR228699	0.879627	0.230981	58
K7498	Kenya	EMM44.0	E3	ST178	ERR228614	0.879627	0.230981	58
K20201	Kenya	EMM44.0	E3	ST178	ERR228512	0.879627	0.230981	58
K5017b	Kenya	EMM44.0	E3	ST178	ERR228575	0.879627	0.230981	59
K24635	Kenya	EMM44.0	E3	ST178	ERR228457	0.879627	0.230981	58
K49551	Kenya	EMM44.0	E3	ST178	ERR227069	0.879627	0.230981	58
K33937b	Kenya	EMM60.7	E1	ST700	ERR228429	0.29241	0.30721	62
K8861	Kenya	EMM44.0	E3	ST178	ERR228588	0.879627	0.230981	58
K5460	Kenya	EMM11.0	E6	ST742	ERR228665	0.512539	0.286683	54
K24525	Kenya	EMM11.0	E6	ST404	ERR228501	1.17278	0.229263	56
K33937	Kenya	EMM60.7	E1	ST700	ERR228431	0.29241	0.30721	62
K7113	Kenya	EMM11.0	E6	ST742	ERR227095	0.218834	0.286683	54
K17786	Kenya	EMM11.0	E6	ST251	ERR228597	0.879627	0.286683	54
K36563	Kenya	EMM229.0	A-C4	ST703	ERR449343	0.535878	0.198618	63
K17786b	Kenya	EMM11.0	E6	ST250	ERR228584	0.879627	0.286683	54
K7541	Kenya	EMM81.2	E6	ST766	ERR228533	0.292318	0.298779	55
K12473	Kenya	EMM55.0	M55	ST232	ERR227087	0.880088	0.171683	59
K16544	Kenya	EMM11.0	E6	ST250	ERR227057	0.879627	0.286683	54
K6932	Kenya	EMM217.0	D3	ST728	ERR449325	0.458594	0.332639	58
K5911	Kenya	EMM217.0	D3	ST728	ERR439222	0.458594	0.332639	58
K23180	Kenya	EMM44.0	E3	ST178	ERR227062	0.879627	0.230981	58
K19376	Kenya	EMM75.1	E6	ST578	ERR228505	0.732848	0.20043	53
K30067	Kenya	EMM73.0	E4	ST469	ERR228465	0.389656	0.231013	58
K18724	Kenya	EMM11.0	E6	ST250	ERR228568	0.879627	0.286683	54
K8460	Kenya	EMM82.5	E3	ST257	ERR228600	0.511867	0.21252	57
K19961	Kenya	EMM82.5	E3	ST257	ERR228615	0.511867	0.21252	57
K6008	Kenya	EMM75.1	E6	ST751	ERR228677	0.29264	0.205792	59
K5797	Kenya	EMM77.0	E4	ST747	ERR228673	0.512673	0.286703	54
K6222	Kenya	EMM70.0	D4	ST754	ERR228630	0.364213	0.286683	54
K48650	Kenya	EMM44.0	E3	ST178	ERR227019	0.879627	0.230981	58
K7559	Kenya	EMM110.0	E2	ST767	ERR228578	0.292655	0.256896	57
K28044	Kenya	EMM25.1	E3	ST323	ERR227033	0.243489	0.209409	47
K29743	Kenya	EMM114.5	E4	ST220	ERR228464	0.468829	0.198727	63
K10812	Kenya	EMM82.5	E3	ST257	ERR228638	0.511867	0.21252	57
K13994	Kenya	EMM77.0	E4	ST747	ERR227056	0.512673	0.297748	55
K9215	Kenya	EMM112.5	E4	ST777	ERR228632	0.781013	0.244198	52
K8396	Kenya	EMM89.8	E4	ST772	ERR228612	0.512001	0.286703	56
K4134	Kenya	EMM209.1	E3	ST717	ERR228659	0.683582	0.212234	51
K40818	Kenya	EMM112.5	E4	ST777	ERR227009	0.781013	0.253645	51
K16727	Kenya	EMM65.0	E6	ST778	ERR227003	0.317395	0.222859	50
KIA65592	Kenya	EMM112.5	E4	ST246	ERR227090	0.781013	0.264671	52
K5679	Kenya	EMM177.0	E6	ST743	ERR228627	0.2553	0.373246	49
K13065	Kenya	EMM75.1	E6	ST578	ERR228488	0.732848	0.20043	53
K16772	Kenya	EMM89.8	E4	ST245	ERR228574	0.512001	0.286703	56
K50977	Kenya	EMM179.0	M179	ST619	ERR449347	0.519267	0.235361	53
K6821	Kenya	EMM177.0	E6	ST758	ERR439226	0.880002	0.355396	49
K13569	Kenya	EMM63.5	E6	ST764	ERR439234	0.375818	0.212626	64
K39244	Kenya	EMM80.0	D4	ST715	ERR439240	0.535606	0.274328	45
K9408	Kenya	EMM65.0	E6	ST778	ERR228551	0.317395	0.222859	50
K24601	Kenya	EMM89.8	E4	ST772	ERR228456	0.512001	0.286703	56
K17011	Kenya	EMM79.5	E3	ST714	ERR449337	0.659465	0.225083	52
K24357	Kenya	EMM209.0	E3	ST260	ERR439238	1.31969	0.334741	56
K13254	Kenya	EMM63.5	E6	ST764	ERR449336	0.375818	0.212626	64
K8955	Kenya	EMM65.0	E6	ST778	ERR228542	0.317395	0.222829	50
K9400	Kenya	EMM90.5	E2	ST708	ERR449330	0.487558	0.306245	62
K6635	Kenya	EMM177.0	E6	ST758	ERR227086	0.880002	0.355396	49
K20653	Kenya	EMM209.0	E3	ST260	ERR228473	1.31969	0.334741	56
K11243	Kenya	EMM114.5	E4	ST220	ERR228486	0.468829	0.198727	63
K9679	Kenya	EMM112.5	E4	ST777	ERR228596	0.781013	0.244198	52
K20882	Kenya	EMM209.0	E3	ST260	ERR228477	1.31969	0.334741	56
K33951	Kenya	EMM80.0	D4	ST701	ERR228432	0.535606	0.262877	46
K5721	Kenya	EMM26.3	M26	ST745	ERR439221	0.584932	0.22722	63
K8057	Kenya	EMM179.0	M179	ST619	ERR228643	0.4872	0.266055	56
K5797b	Kenya	EMM77.0	E4	ST747	ERR227036	0.512673	0.297748	55
K9404	Kenya	EMM90.5	E2	ST708	ERR439229	0.487558	0.306245	62
K9333	Kenya	EMM90.5	E2	ST708	ERR228544	0.487558	0.306245	62
K35870	Kenya	EMM229.0	A-C4	ST703	ERR228434	0.535878	0.198618	63
K31063	Kenya	EMM209.0	E3	ST260	ERR228466	1.31969	0.334741	56
K48083	Kenya	EMM179.0	M179	ST619	ERR227021	0.4872	0.237105	55
K47581	Kenya	EMM80.0	D4	ST729	ERR227020	0.535606	0.262877	46
K37698	Kenya	EMM85.1	E6	ST709	ERR227027	0.409697	0.309895	54
K12614	Kenya	EMM179.0	M179	ST619	ERR228698	0.519267	0.235361	53
K25325	Kenya	EMM90.5	E2	ST708	ERR227073	0.487558	0.296348	61
K20001	Kenya	EMM77.0	E4	ST747	ERR228611	0.512673	0.297748	55
K36067	Kenya	EMM85.1	E6	ST774	ERR228436	0.409697	0.309895	54
K6239	Kenya	EMM9.0	E3	ST740	ERR439224	0.417236	0.229216	56
K3637	Kenya	EMM179.0	M179	ST619	ERR227079	0.519267	0.235361	53
K21246	Kenya	EMM77.0	E4	ST747	ERR228479	0.512673	0.297748	55
K23745	Kenya	EMM60.7	E1	ST279	ERR228495	0.376214	0.286648	55
K4828	Kenya	EMM179.0	M179	ST619	ERR228689	0.519267	0.227196	54
K37698b	Kenya	EMM85.1	E6	ST774	ERR227026	0.409697	0.309895	54
K20641	Kenya	EMM80.0	D4	ST701	ERR228472	0.535606	0.274862	47
K23182	Kenya	EMM63.5	E6	ST274	ERR228695	0.52659	0.227228	54
K50105b	Kenya	EMM22.5	E4	ST213	ERR227029	0.80534	0.308774	58
K7393	Kenya	EMM63.5	E6	ST764	ERR228629	0.417346	0.212626	64
K23685	Kenya	EMM79.5	E3	ST714	ERR228494	0.880002	0.225083	52
K10105	Kenya	EMM22.5	E4	ST213	ERR228553	0.80534	0.308774	58
K6108	Kenya	EMM25.1	E3	ST323	ERR227078	0.292425	0.209409	47
K22633	Kenya	EMM89.8	E4	ST772	ERR227059	0.512001	0.286703	56
K6429	Kenya	EMM38.1	M38	ST757	ERR439225	0.364597	0.212494	63
K13372	Kenya	EMM81.2	E6	ST766	ERR228491	0.292318	0.298779	55
K50105	Kenya	EMM22.5	E4	ST213	ERR228517	0.80534	0.308774	58
K36395	Kenya	EMM81.2	E6	ST766	ERR228514	0.292318	0.298779	55
K5898	Kenya	EMM209.1	E3	ST749	ERR228674	0.683582	0.212234	51
K7554	Kenya	EMM90.5	E2	ST708	ERR228569	0.487558	0.306266	62
K23866	Kenya	EMM82.5	E3	ST257	ERR228496	0.511867	0.21252	57
K10474	Kenya	EMM118.2	E3	ST752	ERR228481	0.732337	0.240152	61
K33560b	Kenya	EMM179.0	M179	ST619	ERR228470	0.486953	0.235361	53
K6038	Kenya	EMM118.2	E3	ST752	ERR228678	0.732337	0.240152	61
K7792	Kenya	EMM43.1	D4	ST770	ERR228531	0.535606	0.274328	45
K10040	Kenya	EMM22.5	E4	ST213	ERR228552	0.80534	0.308774	58
K29655	Kenya	EMM53.4	D4	ST460	ERR228463	0.364694	0.177702	49
K40810	Kenya	EMM93.0	D4	ST10	ERR227074	0.535606	0.274366	45
K13107	Kenya	EMM183.2	E3	ST219	ERR228489	0.880002	0.225083	52
K3828	Kenya	EMM238.1	A-C3	ST713	ERR228656	0.732848	0.233486	53
K3730	Kenya	EMM90.5	E2	ST708	ERR228598	0.487558	0.296348	61
K42600	Kenya	EMM42.3	E6	ST721	ERR228445	0.486953	0.414952	44
K25147	Kenya	EMM90.5	E2	ST708	ERR227051	0.487558	0.306245	62
K48807	Kenya	EMM75.1	E6	ST704	ERR227048	0.243617	0.20317	55
K12537	Kenya	EMM103.0	E3	ST233	ERR449335	0.351178	0.208215	59
K4254	Kenya	EMM85.1	E6	ST774	ERR227080	0.351178	0.309895	54
K10016	Kenya	EMM103.0	E3	ST233	ERR228546	0.351178	0.216904	60
K50658	Kenya	EMM9.0	E3	ST740	ERR228455	0.417236	0.229216	56
K46187	Kenya	EMM68.8	E2	ST726	ERR227024	0.732337	0.266682	60
K4350	Kenya	EMM22.5	E4	ST213	ERR228647	0.80534	0.308774	58
K35909	Kenya	EMM75.1	E6	ST704	ERR228435	0.243617	0.20317	55
K12363	Kenya	EMM79.5	E3	ST714	ERR439232	0.880002	0.225083	52
K3879	Kenya	EMM183.2	E3	ST714	ERR228582	0.880002	0.225083	52
K31539	Kenya	EMM238.1	A-C3	ST713	ERR228467	0.732848	0.233486	53
K29527	Kenya	EMM4.5	E1	ST771	ERR228462	0.390647	0.20461	50
K49285	Kenya	EMM103.0	E3	ST733	ERR227047	0.351178	0.208215	59
K12669	Kenya	EMM183.2	E3	ST234	ERR228601	0.880002	0.235296	53
K5086	Kenya	EMM238.1	A-C3	ST713	ERR228555	0.732848	0.233486	53
K10676	Kenya	EMM103.0	E3	ST233	ERR228623	0.351178	0.208215	59
K36294	Kenya	EMM49.9	E3	ST705	ERR228448	0.350338	0.184063	48
K7478	Kenya	EMM65.5	E6	ST215	ERR449327	0.364021	0.226895	45
K19464	Kenya	STG653.1	NT	ST254	ERR439237	0.683761	0.268466	66
K10021	Kenya	EMM103.0	E3	ST233	ERR228547	0.351178	0.225609	61
K10234	Kenya	EMM65.5	E6	ST215	ERR449333	0.364021	0.226895	45
K7928b	Kenya	EMM4.5	E1	ST771	ERR228525	0.390647	0.262769	48
K6847	Kenya	EMM65.5	E6	ST215	ERR449324	0.364021	0.226895	45
K45900	Kenya	EMM118.2	E3	ST725	ERR227039	0.732337	0.240152	61
K13045	Kenya	EMM192.0	D4	ST261	ERR228589	0.3561	0.298173	57
K12452	Kenya	EMM183.2	E3	ST761	ERR439233	0.880002	0.235329	53
K10712	Kenya	EMM183.2	E3	ST219	ERR228554	0.880002	0.225083	52
K36535	Kenya	EMM100.2	D2	ST773	ERR227034	0.323906	0.231029	58
K7175	Kenya	EMM165.0	E1	ST762	ERR228563	0.351454	0.196751	56
K7731	Kenya	EMM100.2	D2	ST773	ERR228651	0.323906	0.231029	58
K10332	Kenya	EMM183.2	E3	ST761	ERR228480	0.880002	0.235329	53
K5499	Kenya	EMM65.5	E6	ST215	ERR439220	0.364021	0.226895	45
K6917	Kenya	EMM65.5	E6	ST215	ERR228688	0.364021	0.226895	45
K8492	Kenya	EMM100.2	D2	ST773	ERR228671	0.323906	0.231029	58
K10514	Kenya	EMM77.0	E4	ST218	ERR228697	0.350338	0.214839	51
K6428	Kenya	EMM97.1	D5	ST756	ERR228684	0.437898	0.237122	55
K9521	Kenya	EMM84.1	E4	ST780	ERR228626	0.290953	0.230949	58
K4973	Kenya	EMM25.4	E3	ST735	ERR228585	0.732529	0.276901	63
K4973b	Kenya	EMM25.4	E3	ST735	ERR228562	0.732529	0.276901	63
K7928	Kenya	EMM4.5	E1	ST771	ERR449328	0.390647	0.262769	48
K17716	Kenya	EMM19.10	M19	ST769	ERR228452	0.805974	0.306393	63
K7736b	Kenya	EMM165.0	E1	ST769	ERR228648	0.805974	0.306393	63
K9466	Kenya	EMM78.5	E1	ST255	ERR439231	0.732529	0.241608	61
K6099	Kenya	EMM77.0	E4	ST482	ERR228681	0.350338	0.214839	51
K17074	Kenya	EMM218.1	M218	ST292	ERR449338	0.26437	0.286835	48
K16738	Kenya	EMM64.3	D4	ST223	ERR228577	0.364694	0.276343	59
K5727	Kenya	EMM25.1	E3	ST746	ERR228670	0.438697	0.404629	55
K35129	Kenya	STG1750.0	NT	ST258	ERR228519	0.400836	0.193976	54
K50316	Kenya	EMM64.3	D4	ST223	ERR228523	0.364694	0.297728	57
K10246	Kenya	EMM162.1	NT	ST412	ERR449334	0.26423	0.181319	51
K38181	Kenya	EMM56.0	D4	ST115	ERR227072	0.3561	0.298173	57
K11319	Kenya	EMM64.3	D4	ST223	ERR228487	0.364694	0.286639	58
K33983	Kenya	EMM30.15	A-C2	ST537	ERR228433	0.486953	0.245643	54
K33560	Kenya	EMM179.0	M179	ST619	ERR228471	0.486953	0.235361	53
K37990	Kenya	EMM64.3	D4	ST223	ERR227010	0.364694	0.308774	58
K11271	Kenya	EMM25.4	E3	ST222	ERR228645	0.732529	0.276901	63
K19873	Kenya	EMM78.5	E1	ST255	ERR228583	0.732529	0.241608	61
K8728	Kenya	EMM64.3	D4	ST223	ERR228690	0.364694	0.297728	57
K20747	Kenya	EMM84.1	E4	ST259	ERR228476	0.290953	0.247017	57
K19669	Kenya	STG1750.0	NT	ST258	ERR228506	0.356006	0.203226	55
K5851	Kenya	EMM230.1	D4	ST755	ERR228602	0.333724	0.187535	50
K45527	Kenya	EMM192.0	D4	ST724	ERR227038	0.3561	0.309639	58
K37990b	Kenya	EMM64.3	D4	ST223	ERR227011	0.364694	0.308774	58
K23323	Kenya	EMM84.1	E4	ST259	ERR227063	0.290953	0.238732	58
K29166	Kenya	EMM162.1	NT	ST412	ERR228461	0.26423	0.190874	52
K9374	Kenya	EMM18.21	M18	ST221	ERR449329	0.519677	0.196873	57
K19347	Kenya	STG1750.0	NT	ST258	ERR228503	0.400836	0.200485	53
K4263	Kenya	EMM230.1	D4	ST755	ERR228661	0.364694	0.194301	49
K48186	Kenya	STG1750.0	NT	ST731	ERR227018	0.400836	0.210074	54
K4819	Kenya	EMM230.1	D4	ST755	ERR228663	0.401463	0.194301	49
K20746	Kenya	EMM97.1	D5	ST283	ERR228475	0.26437	0.286835	48
K9340	Kenya	EMM18.21	M18	ST221	ERR439228	0.519677	0.196873	57
K10987	Kenya	EMM230.1	D4	ST755	ERR228557	0.364694	0.194301	49
K44582	Kenya	EMM57.0	M57	ST723	ERR227043	0.323821	0.21732	54
K6613	Kenya	EMM218.1	M218	ST292	ERR228702	0.26437	0.286835	48
K47483	Kenya	EMM225.0	D4	ST262	ERR439241	0.291446	0.256878	61
K5192	Kenya	EMM147.0	NT	ST741	ERR228571	0.519677	0.245694	54
K10238	Kenya	EMM218.1	M218	ST292	ERR228558	0.26437	0.286835	48
K9189	Kenya	EMM182.1	E6	ST229	ERR228701	0.535465	0.200444	53
K10697	Kenya	EMM18.21	M18	ST221	ERR228570	0.519677	0.196873	57
K19083	Kenya	EMM56.0	D4	ST115	ERR227065	0.328059	0.298173	57
K6048	Kenya	EMM147.0	NT	ST753	ERR228679	0.519677	0.245694	54
K9887	Kenya	EMM119.2	D4	ST239	ERR449331	0.26437	0.286835	48
K9454	Kenya	EMM50.3	E2	ST217	ERR228605	0.374936	0.238715	57
K6363	Kenya	EMM230.1	D4	ST755	ERR228683	0.401259	0.204497	50
K11254	Kenya	EMM18.21	M18	ST221	ERR228644	0.519677	0.196873	57
K10167	Kenya	EMM98.3	D4	ST136	ERR228625	0.3561	0.248245	62
K3573	Kenya	EMM116.2	D4	ST702	ERR228576	0.364879	0.177653	49
K5965	Kenya	EMM147.0	NT	ST753	ERR228676	0.519677	0.245694	54
K23890	Kenya	EMM97.1	D5	ST283	ERR228497	0.26437	0.286835	48
K9440	Kenya	EMM99.5	E6	ST779	ERR228559	0.486542	0.1909	52
K44896	Kenya	EMM99.5	E6	ST781	ERR227041	0.486542	0.1909	52
K10586	Kenya	EMM50.3	E2	ST217	ERR228482	0.374936	0.238715	57
K11464	Kenya	EMM99.5	E6	ST781	ERR228450	0.486542	0.1909	52
K44869	Kenya	STG866.1	NT	ST450	ERR227040	0.351178	0.27564	55
K13484	Kenya	EMM119.2	D4	ST239	ERR228609	0.26437	0.286835	48
K8015	Kenya	EMM99.5	E6	ST781	ERR228608	0.486542	0.20043	53
K9612b	Kenya	EMM99.5	E6	ST781	ERR228606	0.486789	0.1909	52
K16849	Kenya	EMM83.12	D4	ST393	ERR439236	0.437898	0.245694	54
K10311	Kenya	EMM50.3	E2	ST217	ERR228637	0.374936	0.238715	57
K37914	Kenya	EMM119.2	D4	ST239	ERR228593	0.26437	0.286835	48
K5248	Kenya	EMM43.1	D4	ST770	ERR227089	0.486798	0.250913	45
K7829	Kenya	EMM186.1	D4	ST262	ERR228526	0.291446	0.25686	61
KIA99761	Kenya	EMM111.2	M111	ST737	ERR449345	0.400624	0.297543	57
K22757	Kenya	EMM83.12	D4	ST393	ERR227060	0.437898	0.245694	54
K16837	Kenya	EMM83.12	D4	ST393	ERR227055	0.437898	0.245694	54
K9612	Kenya	EMM99.5	E6	ST781	ERR228642	0.486542	0.1909	52
K4656	Kenya	EMM92.1	E2	ST727	ERR228662	0.468091	0.194421	52
K10378	Kenya	EMM50.3	E2	ST217	ERR228599	0.333373	0.238715	57
K5910	Kenya	EMM92.1	E2	ST750	ERR228675	0.468091	0.18419	51
K12537b	Kenya	EMM103.0	E3	ST233	ERR228693	0.351178	0.208215	59
K49882	Kenya	EMM111.2	M111	ST737	ERR227066	0.400624	0.297543	57
K22813	Kenya	EMM121.0	D4	ST262	ERR227061	0.458232	0.276285	61
K28162	Kenya	EMM83.12	D4	ST393	ERR228460	0.437898	0.245694	54
K11898	Kenya	EMM111.2	M111	ST737	ERR227053	0.400624	0.286545	56
K41948	Kenya	EMM208.0	D4	ST719	ERR228444	0.3561	0.257738	61
K7275	Kenya	STG866.1	NT	ST450	ERR449326	0.351178	0.265429	54
K7114	Kenya	STG866.1	NT	ST450	ERR228536	0.351178	0.245592	56
K35215	Kenya	STG866.1	NT	ST450	ERR439239	0.351178	0.245592	56
K35215b	Kenya	STG866.1	NT	ST450	ERR228516	0.351178	0.245592	56
K27345	Kenya	STG866.1	NT	ST450	ERR228520	0.351178	0.245592	56
K21345	Kenya	STG866.1	NT	ST265	ERR227005	0.351178	0.245592	56
K27345b	Kenya	STG866.1	NT	ST450	ERR227032	0.351178	0.245592	56
K16587	Kenya	STG866.1	NT	ST450	ERR439235	0.351178	0.245592	56
K20910	Kenya	EMM9.0	E3	ST447	ERR228478	0.64324	0.238835	46
K17300	Kenya	STG866.1	NT	ST450	ERR228453	0.351178	0.245592	56
K5660	Kenya	STG866.1	NT	ST450	ERR228668	0.351178	0.245592	56
K37164b	Kenya	EMM224.1	D4	ST707	ERR228446	0.3561	0.250965	47
K21633	Kenya	EMM15.1	E3	ST266	ERR228618	1.46765	0.258746	62
K22338	Kenya	STG866.1	NT	ST450	ERR227058	0.351178	0.245592	56
K19875	Kenya	EMM111.2	M111	ST256	ERR228508	0.400624	0.297584	57
K16781	Kenya	STG866.1	NT	ST450	ERR227054	0.351178	0.245592	56
K3589b	Kenya	EMM8.3	E4	ST241	ERR439219	1.17384	0.261915	47
K23653	Kenya	EMM8.3	E4	ST241	ERR227004	1.17384	0.261915	47
K37164	Kenya	EMM224.1	D4	ST707	ERR228439	0.3561	0.215014	44
K13179	Kenya	STG7882.3	NT	ST235	ERR228691	0.683761	0.276921	63
K47020	Kenya	EMM80.0	D4	ST701	ERR227025	0.658255	0.262877	46
K4761	Kenya	EMM8.3	E4	ST730	ERR228572	1.17384	0.261915	47
K37741	Kenya	EMM239.1	A-C3	ST776	ERR227035	0.409805	0.229153	56
K3589	Kenya	EMM8.3	E4	ST241	ERR228640	1.17384	0.261915	47
K6085	Kenya	EMM8.3	E4	ST241	ERR228680	1.17384	0.250948	48
K9037	Kenya	EMM239.1	A-C3	ST776	ERR228610	0.409805	0.229153	56
K8744	Kenya	EMM8.3	E4	ST241	ERR228672	1.17384	0.250948	48
K19952	Kenya	EMM92.0	E2	ST674	ERR228510	0.58581	0.250965	47
K19188	Kenya	EMM8.3	E4	ST505	ERR449339	1.17384	0.261915	48
K19952b	Kenya	EMM92.0	E2	ST674	ERR228511	0.58581	0.250965	47
K30465	Kenya	EMM8.3	E4	ST505	ERR227030	1.17384	0.261915	48
K19912	Kenya	EMM92.0	E2	ST674	ERR228509	0.58581	0.250965	47
K17276	Kenya	EMM92.0	E2	ST674	ERR228493	0.58581	0.250965	47
K7219	Kenya	EMM28.0	E4	ST763	ERR228620	0.512808	0.212322	49
K24190	Kenya	EMM28.0	E4	ST763	ERR228499	0.512808	0.212322	49
K8543	Kenya	EMM85.1	E6	ST774	ERR228641	0.292747	0.309895	54
K49294	Kenya	EMM90.5	E2	ST734	ERR227068	0.585547	0.306245	62
K7151	Kenya	EMM183.2	E3	ST761	ERR228538	0.782243	0.235329	53
K28044b	Kenya	EMM25.1	E3	ST323	ERR228521	0.292425	0.209409	47
K50593	Kenya	EMM9.0	E3	ST740	ERR228507	0.40959	0.229216	56
K10722	Kenya	EMM22.5	E4	ST213	ERR228483	0.976731	0.308774	58
A20	Taiwan	EMM1.0	A-C3	ST28	CP003901	-	-	2
Alba49	USA	EMM53.0	D4	ST11	CP003068	0.51954	0.168227	55
ATCC19615_M80	ND	EMM80.0	D4	ST8	CP008926.1	0.51954	0.261879	44
HKU16	Hong Kong	EMM12.0	A-C4	ST36	AFRY00000000	0.439274	0.257826	61
HKU488	Hong Kong	EMM1.0	A-C3	ST28	ERR172177	-	-	0
HSC5	ND	EMM14.3	M14	ST680	CP006366	0.486953	0.168227	55
M23ND	ND	EMM23.0	M23	ST160	CP008695	0.339677	0.186221	83
Manfredo	USA	EMM5.0	M5	ST99	AM295007	0.423709	0.23848	68
MGAS10270	USA	EMM2.0	E4	ST55	CP000260	0.227242	0.260203	68
MGAS10394	USA	EMM6.4	M6	ST382	CP000003	0.344221	0.228915	65
MGAS10750	USA	EMM4.0	E1	ST39	CP000262	-	0.277224	63
MGAS10838	Canada	EMM3.1	A-C5	ST15	SRR016751	ND	0.252343	47
MGAS15017	Canada	EMM3.1	A-C5	ST15	SRR016696	ND	0.252343	47
MGAS15049	Canada	EMM3.35	A-C5	ST15	SRR016715	ND	0.252343	47
MGAS15184	Canada	EMM3.2	A-C5	ST15	SRR016701	ND	0.252343	47
MGAS15252	Canada	EMM59.0	E6	ST172	CP003116	1.10126	0.225594	61
MGAS1882	USA	EMM59.0	E6	ST172	CP003121	1.10097	0.232694	60
MGAS2096	Trinidad	EMM12.0	A-C4	ST36	CP000261	0.439274	0.257826	61
MGAS315	USA	EMM3.1	A-C5	ST15	AE014074	0.552144	0.252343	47
MGAS3370	Canada	EMM3.37	A-C5	ST15	SRR016743	ND	0.252343	47
MGAS6180	USA	EMM28.4	E4	ST52	CP000056	0.487173	0.262805	48
MGAS8232	USA	EMM18.19	M18	ST42	AE009949	0.328492	0.15839	91
MGAS9429	USA	EMM12.0	A-C4	ST36	CP000259	-	0.257826	61
MGAS9937	Canada	EMM3.1	A-C5	ST15	SRR016725	ND	0.252343	47
MGAS9986	Canada	EMM3.1	A-C5	ST15	SRR016709	ND	0.252343	47
NGAS005	Canada	EMM90.2	E2	ST184	SRR1104742	0.584845	0.240136	58
NGAS008	Canada	EMM122.2	M122		SRR1104963	0.249433	0.32261	55
NGAS015	Canada	EMM63.3	E6	ST297	SRR1104964	0.333455	0.216919	60
NGAS025	Canada	EMM89.0	E4	ST101	SRR1104965	-	0.197903	68
NGAS026	Canada	EMM89.0	E4	ST101	SRR1104966	-	0.190561	67
NGAS035	Canada	EMM1.0	A-C3		SRR1104967	-	-	0
NGAS056	Canada	EMM1.0	A-C3	ST28	SRR1104970	-	-	2
NGAS057	Canada	EMM88.3	E4		SRR1104971	0.292594	0.286786	50
NGAS061	Canada	EMM1.0	A-C3	ST28	SRR1104972	-	-	0
NGAS070	Canada	EMM89.0	E4	ST101	SRR1104973	-	0.185757	68
NGAS071	Canada	EMM87.0	E3	ST62	SRR1104974	0.879627	0.177788	47
NGAS075	Canada	EMM9.0	E3	ST75	SRR1104975	0.805974	0.208157	60
NGAS076	Canada	EMM1.0	A-C3	ST28	SRR1104976	-	-	0
NGAS078	Canada	EMM1.0	A-C3	ST28	SRR1104977	-	-	0
NGAS083	Canada	EMM1.0	A-C3	ST28	SRR1104978	-	-	0
NGAS084	Canada	EMM28.0	E4	ST52	SRR1104979	0.487173	0.262805	48
NGAS088	Canada	EMM89.0	E4	ST101	SRR1104980	-	0.185757	68
NGAS094	Canada	EMM3.1	A-C5	ST15	SRR1104981	0.541909	0.252343	47
NGAS096	Canada	EMM12.0	A-C4	ST36	SRR1104982	0.439274	0.257826	61
NGAS100	Canada	EMM3.1	A-C5	ST15	SRR1104983	0.585071	0.252343	47
NGAS104	Canada	EMM3.53	A-C5	ST406	SRR1105864	0.552144	0.252343	47
NGAS113	Canada	EMM122.0	M122	ST200	SRR1105865	0.468829	0.273973	44
NGAS123	Canada	EMM6.79	M6	ST382	SRR1105866	0.344221	0.220741	64
NGAS128	Canada	EMM14.3	M14	ST84	SRR1105867	0.486953	0.163385	56
NGAS130	Canada	EMM191.0	E6	ST208	SRR1105868	0.397552	0.181419	50
NGAS145	Canada	EMM12.0	A-C4	ST36	SRR1105869	0.439274	0.257826	61
NGAS148	Canada	EMM5	?	ST99	SRR1105870	0.423709	0.238513	68
NGAS151	Canada	EMM6.0	M6	ST382	SRR1105871	0.344221	0.220741	64
NGAS162	Canada	EMM6.0	M6	ST382	SRR1105872	0.344221	0.220741	64
NGAS169	Canada	EMM77.0	E4	ST63	SRR1105874	0.291211	0.234252	63
NGAS185	Canada	EMM12.8	A-C4	ST36	SRR1105875	-	0.249456	62
NGAS187	Canada	EMM82.0	E3	ST334	SRR1105876	0.442459	0.226989	44
NGAS197	Canada	EMM89.0	E4	ST101	SRR1105877	-	0.185757	68
NGAS202	Canada	EMM1.0	A-C3	ST28	SRR1105878	-	-	0
NGAS209	Canada	EMM18.0	M18		SRR1105879	0.238253	0.15839	91
NGAS226	Canada	EMM2.0	E4	ST55	SRR1105880	0.227106	0.260203	68
NGAS227	Canada	EMM102.2	E4	ST376*	SRR1105881	0.732848	0.219561	55
NGAS228	Canada	EMM4.0	?	ST39	SRR1105882	-	0.286527	62
NGAS233	Canada	EMM89.0	E4	ST101	SRR1105883	-	0.190561	67
NGAS240	Canada	EMM82.0	E3	ST334	SRR1105884	0.586052	0.226989	44
NGAS241	Canada	EMM82.0	E3	ST334	SRR1105885	0.586052	0.226989	44
NGAS245	Canada	EMM58.0	E3	ST176	SRR1105886	0.683776	0.28685	48
NGAS253	Canada	EMM83.1	D4	ST103*	SRR1105887	0.552144	0.200935	64
NGAS255	Canada	EMM1.0	A-C3	ST28	SRR1105888	-	-	0
NGAS260	Canada	EMM12.8	A-C4	ST36	SRR1105889	-	0.249456	62
NGAS266	Canada	EMM3.1	A-C5	ST15	SRR1105890	0.617885	0.252343	47
NGAS282	Canada	EMM89.0	E4	ST101	SRR1105891	-	0.190561	67
NGAS287	Canada	EMM6.0	M6	ST382	SRR1105892	0.344221	0.220741	64
NGAS289	Canada	EMM6.0	M6	ST382	SRR1105893	0.344221	0.220741	64
NGAS290	Canada	EMM87.0	E3	ST62	SRR1105894	0.879627	0.177788	47
NGAS291	Canada	EMM87.0	E3	ST62	SRR1105895	0.879627	0.177788	47
NGAS292	Canada	EMM87.0	E3	ST62	SRR1105896	0.879627	0.177788	47
NGAS297	Canada	EMM1.0	A-C3	ST28	SRR1105898	-	-	2
NGAS298	Canada	EMM87.0	E3	ST62	SRR1105899	0.879627	0.177788	47
NGAS299	Canada	EMM87.0	E3	ST62	SRR1105900	0.879627	0.177788	47
NGAS300	Canada	EMM83.1	D4	ST5	SRR1105901	0.467203	0.212508	62
NGAS302	Canada	EMM28.0	E4	ST52	SRR1105902	0.437062	0.286751	50
NGAS304	Canada	EMM28.0	E4	ST52	SRR1105903	0.438625	0.262805	48
NGAS305	Canada	EMM1.0	A-C3	ST28	SRR1105904	-	-	0
NGAS308	Canada	EMM18.0	M18		SRR1105906	0.232921	0.15839	91
NGAS311	Canada	EMM118.0	E3	ST167	SRR1105907	0.364589	0.21726	52
NGAS316	Canada	EMM83.1	D4	ST5	SRR1105909	0.441584	0.212508	62
NGAS317	Canada	EMM82.0	E3	ST334	SRR1105910	0.438344	0.226989	44
NGAS320	Canada	EMM83.1	D4		SRR1105912	0.540158	0.200935	64
NGAS321	Canada	EMM59.0	E6	ST172	SRR1105913	ND	0.225594	61
NGAS322	Canada	EMM114.0	E4	ST188	SRR1105914	0.66468	0.261735	72
NGAS323	Canada	EMM82.0	E3	ST334	SRR1105915	0.517641	0.226989	44
NGAS325	Canada	EMM22.0	E4	ST46*	SRR1105916	-	0.167568	77
NGAS328	Canada	EMM82.0	E3	ST334	SRR1105917	0.443441	0.226989	44
NGAS332	Canada	EMM82.0	E3	ST334	SRR1105919	0.366863	0.226989	44
NGAS335	Canada	EMM87.0	E3	ST62	SRR1105921	0.441882	0.177788	47
NGAS336	Canada	EMM1.0	A-C3	ST28	SRR1105922	-	-	2
NGAS338	Canada	EMM82.0	E3	ST334	SRR1105924	0.446504	0.226989	44
NGAS339	Canada	EMM59.0	E6	ST172	SRR1105925	0.954517	0.225594	61
NGAS340	Canada	EMM118.0	E3	ST167	SRR1105926	0.512415	0.21726	52
NGAS341	Canada	EMM87.0	E3	ST62	SRR1105927	0.59138	0.18769	48
NGAS344	Canada	EMM75.0	E6	ST49	SRR1105928	0.206688	0.277071	66
NGAS345	Canada	EMM82.0	E3	ST334	SRR1105929	0.442609	0.226989	44
NGAS346	Canada	EMM41.2	D4	ST579	SRR1105930	0.499281	0.2031	54
NGAS358	Canada	EMM169.3	E4	ST53	SRR1105933	0.581714	0.163648	46
NGAS364	Canada	EMM77.0	E4	ST63	SRR1105934	0.291526	0.241625	61
NGAS367	Canada	EMM169.3	E4	ST53	SRR1105935	0.58474	0.163648	46
NGAS372	Canada	EMM92.0	E2	ST82	SRR1105936	0.340177	0.247136	56
NGAS401	Canada	EMM102.2	E4	ST376*	SRR1105937	0.291878	0.219561	55
NGAS408	Canada	EMM1.0	A-C3	ST28	SRR1105938	-	-	0
NGAS413	Canada	EMM1.0	A-C3	ST28	SRR1105939	-	-	0
NGAS419	Canada	EMM3.1	A-C5	ST15	SRR1105940	0.584422	0.252343	47
NGAS425	Canada	EMM1.0	A-C3	ST28	SRR1105941	-	-	0
NGAS426	Canada	EMM3.1	A-C5	ST15	SRR1105942	0.584422	0.252343	47
NGAS428	Canada	EMM5.14	M5	ST99	SRR1105943	0.420128	0.238513	68
NGAS438	Canada	EMM73.0	E4	ST331	SRR1105944	0.879098	0.286625	62
NGAS440	Canada	EMM9.2	E3	ST12	SRR1105945	0.453589	0.179783	58
NGAS447	Canada	EMM12.0	A-C4	ST36	SRR1105946	0.439274	0.257826	61
NGAS450	Canada	EMM1.0	A-C3	ST28	SRR1105947	-	-	0
NGAS465	Canada	EMM29.1	M29	ST12	SRR1105948	0.474475	0.179783	58
NGAS473	Canada	EMM82.0	E3	ST36	SRR1105949	0.389433	0.257826	61
NGAS474	Canada	EMM87.0	E3	ST62	SRR1105950	0.878795	0.177788	47
NGAS481	Canada	EMM82.0	E3	ST334	SRR1105951	0.437267	0.226989	44
NGAS490	Canada	EMM87.0	E3	ST62	SRR1105952	0.438653	0.177788	47
NGAS495	Canada	EMM82.0	E3	ST334	SRR1105954	0.586052	0.226989	44
NGAS500	Canada	EMM73.0	E4	ST331	SRR1105955	0.58862	0.277054	61
NGAS501	Canada	EMM82.0	E3	ST334	SRR1105956	0.586052	0.226989	44
NGAS508	Canada	EMM87.0	E3	ST62	SRR1105958	0.5858	0.177788	47
NGAS510	Canada	EMM9.2	E3	ST75*	SRR1105959	0.511628	0.216844	61
NGAS516	Canada	EMM89.0	E4	ST101	SRR1105960	-	0.185757	68
NGAS520	Canada	EMM83.1	D4	ST5	SRR1105961	0.375803	0.212508	62
NGAS532	Canada	EMM11.0	E6		SRR1105963	1.17278	0.334787	53
NGAS556	Canada	EMM87.0	E3	ST62	SRR1105966	0.879664	0.177788	47
NGAS565	Canada	EMM87.0	E3	ST62	SRR1105967	0.878723	0.177788	47
NGAS592	Canada	EMM82.0	E3	ST334	SRR1105968	0.586052	0.226989	44
NGAS594	Canada	EMM82.0	E3	ST334	SRR1105969	0.586052	0.226989	44
NGAS595	Canada	EMM89.0	E4	ST101	SRR1105970	-	0.190561	67
NGAS596	Canada	EMM82.0	E3	ST334	SRR1105971	0.586052	0.226989	44
NGAS597	Canada	EMM82.0	E3	ST334	SRR1105972	0.586052	0.226989	44
NGAS599	Canada	EMM114.1	E4	ST188	SRR1105973	0.659465	0.261735	72
NGAS601	Canada	EMM82.0	E3	ST334	SRR1105974	0.586052	0.226989	44
NGAS603	Canada	EMM6.0	M6	ST382	SRR1105975	0.319779	0.220741	64
NGAS604	Canada	EMM75.0	E6	ST49	SRR1105976	0.291949	0.277071	66
NGAS605	Canada	EMM82.0	E3	ST334	SRR1105977	0.586052	0.226989	44
NGAS608	Canada	EMM82.0	E3	ST334	SRR1105979	0.586052	0.226989	44
NGAS609	Canada	EMM82.0	E3	ST334	SRR1105980	0.586052	0.23895	45
NGAS610	Canada	EMM87.0	E3	ST62	SRR1105981	0.879627	0.177788	47
NGAS612	Canada	EMM87.0	E3	ST62	SRR1105982	0.879627	0.177788	47
NGAS613	Canada	EMM82.0	E3	ST334	SRR1105983	0.586052	0.226989	44
NGAS615	Canada	EMM82.0	E3	ST334	SRR1105984	0.586052	0.226989	44
NGAS616	Canada	EMM22.0	E4	ST46*	SRR1105985	-	0.167568	77
NGAS618	Canada	EMM6.0	M6	ST382	SRR1105986	0.319779	0.220741	64
NGAS625	Canada	EMM114.0	E4	ST188	SRR1105989	0.511721	0.261735	72
NGAS629	Canada	EMM83.1	D4	ST5	SRR1105991	0.437417	0.212508	62
NGAS630	Canada	EMM87.0	E3	ST62	SRR1105992	0.436952	0.177788	47
NGAS638	Canada	EMM101.0	D4	ST182	SRR1105995	0.459504	0.165494	62
NGAS639	Canada	EMM59.0	E6	ST172	SRR1105996	1.02268	0.225594	61
NGAS640	Canada	EMM11.0	E6		SRR1105997	0.877482	0.369113	50
NGAS641	Canada	EMM114.0	E4	ST188	SRR1105998	0.584935	0.261735	72
NGAS643	Canada	EMM83.1	D4	ST103*	SRR1106000	0.58476	0.200935	64
NGAS650	Canada	EMM3.6	A-C5	ST315	SRR1106001	0.560084	0.252343	47
NGAS653	Canada	EMM28.0	E4	ST458	SRR1106002	0.38802	0.262805	48
NGAS655	Canada	EMM83.1	D4	ST103*	SRR1106003	0.584599	0.200935	64
NGAS657	Canada	EMM1.0	A-C3	ST28	SRR1106004	-	-	2
NGAS660	Canada	EMM89.0	E4	ST101	SRR1106005	-	0.185757	68
NGAS662	Canada	EMM87.0	E3	ST62	SRR1106006	0.732095	0.177788	47
NGAS663	Canada	EMM89.0	E4	ST101	SRR1106007	-	0.185757	68
NGAS664	Canada	EMM74.0	M74	ST120	SRR1106008	0.291857	0.205906	56
NGAS665	Canada	EMM87.0	E3	ST62	SRR1106009	0.879627	0.177788	47
NGAS668	Canada	EMM87.0	E3	ST62	SRR1106010	0.879645	0.177788	47
NGAS669	Canada	EMM87.0	E3	ST62	SRR1106011	0.880222	0.177788	47
NGAS670	Canada	EMM4.0	E1	ST39	SRR1106012	-	0.277224	63
NGAS671	Canada	EMM2.0	E4	ST55	SRR1106013	0.255569	0.260203	68
NGAS673	Canada	EMM89.0	E4	ST101	SRR1106015	-	0.185757	68
NGAS675	Canada	EMM4.0	E1	ST39	SRR1106016	-	0.277224	63
NGAS717	Canada	EMM92.X	E2	ST82	SRR1106017	0.487724	0.247136	56
NGAS719	Canada	EMM90.5	E2	ST144	SRR1106018	0.585942	0.231953	69
NGAS726	Canada	EMM68.3	E2	ST86*	SRR1106019	0.526086	0.25943	66
NGAS729	Canada	EMM94.0	E6	ST89	SRR1106020	1.02627	0.260821	42
NGAS732	Canada	EMM94.0	E6	ST89	SRR1106021	0.877424	0.260821	42
NGAS737	Canada	EMM4	E1	ST39	SRR1106022	-	0.286527	62
NGAS739	Canada	EMM87.0	E3	ST62	SRR1106023	0.439364	0.177788	47
NGAS743	Canada	EMM87.0	E3	ST62	SRR1106024	0.438583	0.177788	47
NGAS746	Canada	EMM4.0	E1	ST39	SRR1106025	-	0.286527	62
NGAS747	Canada	EMM87.0	E3	ST62	SRR1106026	0.879645	0.177788	47
NGAS749	Canada	EMM12.0	A-C4	ST36	SRR1106027	0.488666	0.257826	61
NGAS750	Canada	EMM1.0	A-C3	ST28	SRR1106028	-	-	2
NGAS751	Canada	EMM115.0	D2	ST135	SRR1106029	0.401483	0.190927	51
NGAS755	Canada	EMM101.0	D4	ST182	SRR1106030	0.457348	0.165494	62
NGAS757	Canada	EMM82.0	E3	ST334	SRR1106031	0.586052	0.226989	44
NGAS758	Canada	EMM4.0	E1	ST39	SRR1106032	-	0.286527	62
NGAS759	Canada	EMM4.0	E1	ST39	SRR1106033	-	0.286527	62
NGAS760	Canada	EMM4.0	E1	ST39	SRR1106034	-	0.286502	64
SF370	USA	EMM1.6	A-C3	ST28	AE004092	-	-	2
SP10LAU	Lebanon	EMM118.0	E3	ST167	AWPG00000000	0.585898	0.207372	51
SP1LAU	Lebanon	EMM12.0	A-C4	ST36	AYPA00000000	0.488583	0.257826	61
SP2LAU	Lebanon	EMM108.0	D4	ST304	AWOZ00000000	0.486953	0.174751	59
SP3LAU	Lebanon	EMM89.0	E4	ST101	AWPA00000000	-	0.190561	67
SP4LAU	Lebanon	EMM28.0	E4	ST52	AWPB00000000	0.487173	0.262805	48
SP5LAU	Lebanon	EMM1.0	A-C3	ST28	AWPC00000000	-	-	0
SP6LAU	Lebanon	EMM89.0	E4	ST101	AWPD00000000	-	0.190561	67
SP7LAU	Lebanon	EMM22.0	E4	ST46	AWPE00000000	-	0.163956	78
SP8LAU	Lebanon	EMM85.0	E6	ST109	AWPF00000000	1.1737	0.230373	68
SSI	Japan	EMM3.1	A-C5	ST15	BA000034	0.60012	0.252343	47
Footnotes
ND = Not Determined
^ Accession numbers relative to Genbank with short read sequences available from the ENA short read archive (https://www.ebi.ac.uk/ena)
* Coordinates and nature of single nucleotide polymorphism (SNP) relative to the MGAS5005 reference genome is provided in Table S2
+ dN/dS: ratio of synonymous (no codon change) to non-synonymous (codon change) single nucleotide polymorphisms within the hasABC (capsule) and GAC locus
